# Supplementary material for: Thiocysteine lyases as polyketide synthase domains installing hydropersulfide into natural products and a hydropersulfide methyltransferase
Source: Nat Commun. 2021 Sep 28;12:5672. doi: 10.1038/s41467-021-25798-8 (PMC8479088; doi:10.1038/s41467-021-25798-8)
Supplement: Supplementary file 4 — Source data [file 41467_2021_25798_MOESM4_ESM.zip]

Archive with 1 entries (1 files):
- Source data.docx
